# Supplementary material for: Cancer screening among migrants in an Australian cohort; cross-sectional analyses from the 45 and Up Study
Source: BMC Public Health. 2009 May 15;9:144. doi: 10.1186/1471-2458-9-144 (PMC2693134; doi:10.1186/1471-2458-9-144)
Supplement: Additional file 1 — Weber Tables. Contains Tables 1 – 3. [file 1471-2458-9-144-S1.xls]

## Sheet: Sheet1
Table 1. Distribution of demographic variables by place of birth for men																Table 2. Distribution of demographic variables by place of birth for women																Table 3. Distribution of Cancer Screening by Migrant Status
Place of Birth	Australia	NZ	UK/Ire	Amer N	Amer SC	Oceania	Asia SE	Asia E	Asia SC	Euro CE	Euro W	ME/NA	SS Africa	Unknown		Place of Birth	Australia	NZ	UK/Ire	Amer N	Amer SC	Oceania	Asia SE	Asia E	Asia SC	Euro CE	Euro W	ME/NA	SS Africa	Unknown		Men
n	11112	285	1687	95	49	54	219	140	88	294	810	134	114	194		n	12293	305	1637	83	63	56	211	165	61	222	652	79	96	203			Aust-born		Migrant
	%	%	%	%	%	%	%	%	%	%	%	%	%	%			%	%	%	%	%	%	%	%	%	%	%	%	%	%
Age																Age																PSA Test *	n	%	n	%
50-59	35.23	38.25	29.16	44.21	42.86	38.89	43.84	43.57	35.23	19.39	29.01	36.57	44.74	20.62		50-59	43.33	55.74	37.02	50.6	53.97	50	62.09	56.36	45.9	33.33	42.48	53.16	53.13	24.63		Total n	10300		3717
60-69	29.57	34.04	31.65	26.32	46.94	29.63	34.25	21.43	30.68	28.57	31.73	31.34	31.58	21.65		60-69	30.46	27.87	34.76	34.94	36.51	33.93	19.91	24.85	21.31	29.28	31.6	27.85	29.17	34.98		n tested PSA	5789	0.562039	1957	0.5265
70-79	21.23	17.19	21.64	15.79	10.2	16.67	10.96	22.14	20.45	22.45	22.59	15.67	14.91	31.44		70-79	18.06	11.8	18.14	13.25	4.76	5.36	11.85	10.91	24.59	21.62	15.34	10.13	16.67	25.62		Tested PSA only	2738	0.47	1050	0.54
80+	13.97	10.53	17.55	13.68	0	14.81	10.96	12.86	13.64	29.59	16.67	16.42	8.77	26.29		80+	8.14	4.59	10.08	1.2	4.76	10.71	6.16	7.88	8.2	15.77	10.58	8.86	1.04	14.78		Tested PSA & bowel	2890	0.499223	845	0.431783
Education																Education																Unspecified	161	0.03	62	0.03
None	13.73	10.88	13.81	6.32	4.08	16.67	5.48	10	1.14	13.61	18.02	16.42	3.51	25.26		None	15.15	11.15	18.81	2.41	7.94	10.71	14.69	10.91	4.92	16.67	23.62	18.99	6.25	31.53		Total	5789	1	1957	1
School Certificate	19.61	10.18	9.31	1.05	10.2	9.26	5.02	5	5.68	9.52	11.73	11.94	5.26	25.77		School Certificate	34.41	17.7	20.16	1.2	7.94	28.57	9	10.3	9.84	14.41	23.01	21.52	7.29	36.45
HSC/Trade	46.59	51.58	52.34	28.42	79.59	53.7	42.01	41.43	32.95	56.46	54.94	47.76	45.61	36.08		HSC/Trade	32.61	43.93	41.23	31.33	58.73	48.21	40.76	43.03	49.18	46.4	43.87	35.44	46.88	24.14		FOBT/sigmoidoscopy/colonoscopy †
University	20.07	27.37	24.54	64.21	6.12	20.37	47.49	43.57	60.23	20.41	15.31	23.88	45.61	12.89		University	17.82	27.21	19.79	65.06	25.4	12.5	35.55	35.76	36.07	22.52	9.51	24.05	39.58	7.88		Total n	10858		3902
Place of Residence *																Place of Residence *																n Bowel test	4388	0.404126	1304	0.334188
Major City	38.77	51.23	45.94	55.79	69.39	74.07	86.3	89.29	78.41	74.49	54.32	88.06	63.16	46.91		Major City	36.29	41.97	43.8	51.81	73.02	57.14	72.51	86.67	68.85	69.82	49.69	78.48	59.38	33		Tested bowel only	1084	0.25	348	0.27
Inner Region	36.82	36.14	40.84	27.37	22.45	22.22	11.87	5	17.05	19.05	31.85	10.45	27.19	35.05		Inner Region	38.83	42.3	41.6	32.53	23.81	26.79	20.38	9.7	19.67	23.42	34.05	17.72	29.17	38.42		Tested bowel & PSA	3096	0.705561	888	0.680982
Outer Region & Remote	24.35	12.63	13.22	16.84	8.16	3.7	1.83	5.71	4.55	6.46	13.83	1.49	9.65	18.04		Outer Region & Remote	24.84	15.41	14.54	14.45	3.17	16.07	7.11	3.64	11.48	6.31	16.1	3.8	11.46	28.57		Unspecified	208	0.05	68	0.05
Annual Household Income †																Annual Household Income †																Total	4388	1	1304	1
0-19k	21.14	17.54	22.35	9.47	34.69	33.33	23.74	28.57	14.77	40.48	27.28	41.04	12.28	33.51		0-19k	23.56	21.64	22.05	10.84	31.75	19.64	32.23	24.85	22.95	38.74	29.75	44.3	19.79	33.5
20-49k	29.49	27.37	28.69	22.11	26.53	22.22	23.74	20	27.27	21.09	25.06	11.94	24.56	26.29		20-49k	24.48	23.61	25.05	20.48	15.87	39.29	18.96	20	16.39	18.02	20.25	16.46	22.92	17.24		Women
50k+	31.14	43.51	31.77	48.42	18.37	27.78	30.59	21.43	38.64	16.67	21.48	21.64	48.25	14.95		50k+	21.89	33.77	23.15	45.78	17.46	16.07	18.96	19.39	27.87	13.51	13.96	15.19	27.08	8.37			Aust-born		Migrant
Won't disclose	13.88	10.18	13.63	10.53	14.29	7.41	17.35	20	15.91	14.97	20.12	20.15	12.28	11.34		Won't disclose	23.23	17.38	22.97	20.48	14.29	16.07	22.27	27.27	29.51	21.17	26.84	20.25	23.96	27.09
Private Health Insurance																Private Health Insurance																Mammogram ‡	n	%	n	%
Yes	68.11	62.81	59.45	71.58	26.53	50	54.34	69.29	67.05	50.34	52.96	43.28	77.19	54.12		Yes	65.39	57.38	56.51	74.7	38.1	67.86	54.5	62.42	75.41	45.05	51.23	37.97	65.63	51.23		Total n	11548		3416
No	29.97	35.09	38.89	27.37	63.27	44.44	43.38	30	31.82	44.9	44.07	55.97	21.93	40.21		No	32.62	41.31	40.99	24.1	60.32	32.14	44.55	33.33	24.59	50	45.09	54.43	31.25	45.32		n Mammogram	8396	0.727052	2333	0.682963
Work Status																Work Status																Mammogram only	4885	0.58	1453	0.62
Retired / home care	56.26	42.81	59.75	44.21	46.94	44.44	39.27	51.43	50	63.95	60.86	44.03	42.98	66.49		Retired / home care	61.22	45.9	63.29	44.58	49.21	55.36	49.76	52.73	59.02	61.26	62.42	58.23	50	68.97		Mammogram & bowel test	3374	0.401858	834	0.35748
Full-time work	21.29	29.82	21.99	30.53	38.78	25.93	40.18	20	29.55	13.61	17.53	19.4	27.19	8.76		Full-time work	14.37	24.92	15.27	31.33	25.4	25	19.43	18.18	21.31	11.71	11.35	13.92	17.71	9.85		Unspecified	137	0.03	46	0.02
Other	22.44	27.37	18.26	25.26	14.29	29.63	20.55	28.57	20.45	22.45	21.6	36.57	29.82	24.74		Other	24.4	29.18	21.44	24.1	25.4	19.64	30.81	29.09	19.67	27.03	26.23	27.85	32.29	21.18		Total	8396	1	2333	1
Relationship Status																Relationship Status
Partner	79.99	82.46	78.3	72.63	85.71	75.93	81.28	85.71	85.23	69.05	79.14	76.87	85.09	69.59		Partner	68.64	71.8	67.38	71.08	60.32	71.43	74.88	66.06	63.93	59.01	69.33	62.03	78.13	59.61		FOBT/sigmoidoscopy/colonoscopy §
Single	19.83	17.19	21.52	27.37	12.24	22.22	18.26	14.29	13.64	30.61	20.86	23.13	14.91	29.38		Single	31.14	27.87	32.38	28.92	38.1	28.57	24.64	33.94	36.07	40.99	30.52	37.97	21.88	39.9		Total n	12103		3600
* Place of residence using the mean Accessibility/Remoteness Index of Australia (ARIA+; see www.abs.gov.au)																* Place of residence using the mean Accessibility/Remoteness Index of Australia (ARIA+; see www.abs.gov.au)																n Bowel test	4267	0.352557	1083	0.300833
† Pre-tax household annual income from all sources																† Pre-tax household annual income from all sources																Tested bowel only	650	0.15	176	0.16
Abbeviations: Amer N, North America; Amer SC, South & Central America; Asia E, East Asia; Asia SC, South & Central Asia; Asia SE, Southeast Asia; Euro CE, Central & Eastern Europe;																Abbeviations: Amer N, North America; Amer SC, South & Central America; Asia E, East Asia; Asia SC, South & Central Asia; Asia SE, Southeast Asia; Euro CE, Central & Eastern Europe;																Tested bowel & mammogram	3510	0.822592	878	0.810711
Euro W, Continental Western Europe; Ire, Ireland; ME/NA, Middle East & North Africa; NZ, New Zealand; SS Africa, Sub-Saharan Africa UK, United Kingdom;																Euro W, Continental Western Europe; Ire, Ireland; ME/NA, Middle East & North Africa; NZ, New Zealand; SS Africa, Sub-Saharan Africa UK, United Kingdom;																Unspecified	107	0.03	29	0.03
																																Total	4267	1	1083	1
																																*Excluding men with prostate cancer (n = 1090) and those where place of birth was unknown (n = 168)
																																†Excluding men with bowel cancer (n = 322) and those where place of birth was unknown (n = 193)
																																‡Excluding women with breast cancer (n = 966) and those where place of birth was unknown (n = 196)
																																§Excluding women with bowel cancer (n = 226) and those where place of birth was unknown (n = 197)
